# Supplementary material for: Feeding Preference of Crapemyrtle Bark Scale (Acanthococcus lagerstroemiae) on Different Species
Source: Insects. 2020 Jun 28;11(7):399. doi: 10.3390/insects11070399 (PMC7412028; doi:10.3390/insects11070399)
Supplement: Supplementary file 1 [file insects-11-00399-s001.zip]

Archive with 1 entries (1 files):
- Supplementary files_CMBS feeding preference 8 genera.docx
